# Supplementary material for: Prediction of RNA–protein interactions using a nucleotide language model
Source: Bioinform Adv. 2022 Apr 7;2(1):vbac023. doi: 10.1093/bioadv/vbac023 (PMC9710633; doi:10.1093/bioadv/vbac023)
Supplement: vbac023_Supplementary_Data [file vbac023_supplementary_data.zip]

Archive with 3 entries (3 files):
- BERT_RBP_revision_suppl.pdf
- SupplementaryTablesS2.xlsx
- SupplementaryTablesS3.xlsx
