# Supplementary material for: Prediction of RNA–protein interactions using a nucleotide language model
Source: Bioinform Adv. 2022 Apr 7;2(1):vbac023. doi: 10.1093/bioadv/vbac023 (PMC9710633; doi:10.1093/bioadv/vbac023)
Supplement: vbac023_Supplementary_Data [file vbac023_supplementary_data.zip › SupplementaryTablesS2.xlsx]

## Sheet: TableS2
RBP	accuracy_graphprot	auc_graphprot	aupr_graphprot	f1_graphprot	mcc_graphprot	precision_graphprot	recall_graphprot	accuracy_ideeps	auc_ideeps	aupr_ideeps	f1_ideeps	mcc_ideeps	precision_ideeps	recall_ideeps	accuracy_hocnnlb	auc_hocnnlb	aupr_hocnnlb	f1_hocnnlb	mcc_hocnnlb	precision_hocnnlb	recall_hocnnlb	accuracy_deepclip	auc_deepclip	aupr_deepclip	f1_deepclip	mcc_deepclip	precision_deepclip	recall_deepclip	accuracy_bertrbp	auc_bertrbp	aupr_bertrbp	f1_bertrbp	mcc_bertrbp	precision_bertrbp	recall_bertrbp	accuracy_bert_baseline	auc_bert_baseline	aupr_bert_baseline	f1_bert_baseline	mcc_bert_baseline	precision_bert_baseline	recall_bert_baseline
AARS	0.6183	0.6641	0.6651	0.5903	0.2389	0.6371	0.55	0.6552	0.7266	0.7255	0.6834	0.3154	0.6317	0.7443	0.6588	0.7205	0.7196	0.6411	0.3192	0.6763	0.6093	0.6072	0.6506	0.6497	0.6014	0.2144	0.6104	0.5927	0.673	0.7398	0.7397	0.6797	0.3463	0.666	0.694	0.673	0.7396	0.7439	0.671	0.346	0.6751	0.667
AATF	0.6327	0.6916	0.6816	0.6217	0.2658	0.6408	0.6037	0.6925	0.7637	0.7572	0.6802	0.3861	0.7086	0.654	0.6962	0.7676	0.7586	0.6961	0.3923	0.6962	0.696	0.6072	0.6696	0.6547	0.6719	0.2332	0.5769	0.8043	0.7041	0.7793	0.7662	0.7016	0.4083	0.7076	0.6956	0.6836	0.7536	0.7472	0.6886	0.3675	0.6779	0.6996
ABCF1	0.6322	0.6884	0.6675	0.6486	0.2655	0.6208	0.679	0.7015	0.7686	0.7431	0.7185	0.406	0.6798	0.762	0.6995	0.7789	0.7458	0.7413	0.4216	0.6508	0.861	0.6308	0.6859	0.6627	0.6511	0.2635	0.6172	0.689	0.718	0.7918	0.765	0.7066	0.4373	0.7362	0.6793	0.6866	0.7575	0.7278	0.7104	0.3784	0.6603	0.7686
AGGF1	0.5973	0.6471	0.6467	0.545	0.2	0.6264	0.4823	0.6672	0.7363	0.7371	0.6495	0.3361	0.6859	0.6167	0.6675	0.7366	0.7303	0.6876	0.3378	0.6484	0.732	0.5783	0.6262	0.6196	0.4658	0.1727	0.6354	0.3677	0.6731	0.7466	0.7401	0.6861	0.3475	0.6598	0.7146	0.6623	0.7348	0.7317	0.6829	0.3274	0.6436	0.7273
AKAP1	0.5763	0.6232	0.6091	0.6158	0.156	0.5633	0.679	0.644	0.7139	0.7037	0.6778	0.2946	0.619	0.749	0.665	0.7261	0.7073	0.6912	0.3349	0.641	0.75	0.5705	0.6045	0.5929	0.6271	0.148	0.5541	0.7223	0.6775	0.7452	0.7283	0.6795	0.355	0.6752	0.684	0.6528	0.7138	0.7003	0.6733	0.3081	0.6357	0.7156
AKAP8L	0.6327	0.6787	0.6756	0.595	0.27	0.663	0.5397	0.6818	0.7513	0.7505	0.6464	0.3712	0.7274	0.5817	0.6853	0.7506	0.751	0.6781	0.371	0.694	0.663	0.6045	0.6549	0.6516	0.6465	0.2152	0.5844	0.7233	0.6981	0.7699	0.7693	0.7031	0.3965	0.6917	0.715	0.675	0.7435	0.7486	0.6568	0.3519	0.6957	0.622
APOBEC3C	0.59	0.6304	0.6191	0.572	0.1806	0.5983	0.548	0.655	0.7283	0.7236	0.692	0.3193	0.625	0.775	0.6708	0.74	0.7274	0.704	0.3506	0.6395	0.783	0.5743	0.614	0.6021	0.5505	0.1495	0.5831	0.5213	0.6888	0.7628	0.7535	0.6738	0.3792	0.7078	0.643	0.6621	0.7212	0.7143	0.6622	0.3243	0.6621	0.6623
AQR	0.5888	0.6276	0.6041	0.6315	0.1826	0.5721	0.7047	0.6325	0.7013	0.6949	0.6749	0.2745	0.6051	0.763	0.66	0.7301	0.716	0.7022	0.3337	0.6247	0.8017	0.5932	0.632	0.6098	0.5924	0.1863	0.5935	0.5913	0.6706	0.7422	0.7322	0.6207	0.3538	0.7316	0.539	0.6381	0.698	0.6832	0.6675	0.2807	0.6173	0.7266
AUH	0.6483	0.7032	0.6716	0.6903	0.3082	0.6167	0.784	0.7303	0.8188	0.8069	0.7534	0.469	0.694	0.824	0.7365	0.8158	0.8005	0.7582	0.4808	0.7005	0.8263	0.6415	0.7042	0.6804	0.686	0.2951	0.6102	0.7833	0.7455	0.8283	0.8183	0.7455	0.491	0.7454	0.7456	0.7306	0.8209	0.8167	0.7447	0.4641	0.7076	0.786
BCCIP	0.7138	0.7931	0.7674	0.7112	0.4277	0.7178	0.7047	0.781	0.8681	0.8543	0.7982	0.5703	0.7402	0.866	0.7742	0.8617	0.8449	0.7878	0.5529	0.743	0.8383	0.7053	0.7831	0.7557	0.7283	0.4166	0.6757	0.7897	0.7948	0.8821	0.8698	0.7958	0.5896	0.7918	0.8	0.7858	0.8718	0.8575	0.7979	0.5758	0.7551	0.846
BCLAF1	0.6338	0.6848	0.6673	0.6592	0.2707	0.6165	0.7083	0.7113	0.7854	0.7691	0.73	0.4267	0.6857	0.7803	0.718	0.7938	0.7785	0.7432	0.4447	0.6822	0.8163	0.6137	0.675	0.6609	0.6698	0.2417	0.5848	0.7837	0.7291	0.8077	0.7905	0.7122	0.4615	0.7597	0.6703	0.702	0.7718	0.7545	0.7169	0.4062	0.6827	0.7546
BUD13	0.595	0.6335	0.6195	0.6028	0.1901	0.5914	0.6147	0.666	0.7299	0.72	0.6862	0.3348	0.6471	0.7303	0.6672	0.7326	0.7176	0.6923	0.3389	0.6437	0.749	0.585	0.6204	0.5985	0.5353	0.174	0.6081	0.478	0.684	0.7491	0.7354	0.6782	0.3682	0.6908	0.666	0.6596	0.7225	0.7117	0.6745	0.3206	0.6463	0.7053
CDC40	0.622	0.6659	0.6501	0.5966	0.246	0.6396	0.559	0.6705	0.7455	0.7447	0.6294	0.3497	0.7191	0.5597	0.6715	0.7409	0.7338	0.691	0.3458	0.6523	0.7347	0.6072	0.651	0.6332	0.6146	0.2145	0.6032	0.6263	0.684	0.7535	0.7515	0.6714	0.369	0.6992	0.6456	0.6725	0.7424	0.7403	0.661	0.3457	0.685	0.6386
CPEB4	0.6177	0.6633	0.6634	0.6054	0.2358	0.6254	0.5867	0.6553	0.7256	0.7297	0.597	0.3245	0.7186	0.5107	0.6845	0.7527	0.7465	0.6978	0.3704	0.6695	0.7287	0.6182	0.6605	0.6502	0.6327	0.2371	0.6095	0.6577	0.6911	0.7586	0.76	0.6717	0.385	0.7168	0.632	0.669	0.7287	0.733	0.671	0.338	0.6668	0.6753
CPSF6	0.638	0.6821	0.6739	0.6128	0.2784	0.6586	0.573	0.67	0.7615	0.7594	0.5882	0.3705	0.7821	0.4713	0.6995	0.7625	0.7502	0.6999	0.399	0.699	0.7007	0.6083	0.6687	0.6612	0.6562	0.2256	0.5847	0.7477	0.708	0.7759	0.768	0.7133	0.4162	0.7005	0.7266	0.6951	0.7583	0.7528	0.6826	0.3915	0.7119	0.6556
CSTF2	0.6253	0.6726	0.6541	0.633	0.2509	0.6203	0.6463	0.6978	0.7645	0.755	0.673	0.4003	0.7332	0.622	0.6822	0.7544	0.746	0.7102	0.3714	0.6526	0.779	0.5958	0.6498	0.6256	0.6541	0.2036	0.5717	0.7643	0.6946	0.7687	0.7544	0.7132	0.3926	0.6723	0.7593	0.6926	0.7538	0.7443	0.6986	0.3856	0.6852	0.7126
CSTF2T	0.6613	0.7218	0.7052	0.663	0.3227	0.6597	0.6663	0.738	0.8171	0.8068	0.7125	0.4837	0.7893	0.6493	0.7315	0.8052	0.7928	0.7461	0.4661	0.7076	0.789	0.6448	0.7123	0.6959	0.6221	0.2918	0.6646	0.5847	0.744	0.822	0.8123	0.7486	0.4883	0.7352	0.7626	0.7361	0.8078	0.7963	0.7435	0.4731	0.7232	0.765
DDX21	0.6127	0.6626	0.6379	0.6449	0.2291	0.5954	0.7033	0.6795	0.7446	0.7239	0.6693	0.3597	0.6913	0.6487	0.6898	0.7597	0.7425	0.6981	0.3802	0.6799	0.7173	0.597	0.6378	0.6079	0.6063	0.1942	0.5926	0.6207	0.6973	0.7773	0.7584	0.6863	0.3956	0.7121	0.6623	0.6813	0.7481	0.7291	0.6978	0.3648	0.6634	0.736
DDX24	0.5973	0.6349	0.6124	0.627	0.1972	0.584	0.677	0.6668	0.7525	0.736	0.7165	0.3562	0.6235	0.842	0.6823	0.7558	0.7415	0.6974	0.3665	0.6659	0.732	0.5813	0.6275	0.6043	0.5355	0.1659	0.6013	0.4827	0.7086	0.7806	0.7652	0.6993	0.4181	0.7224	0.6776	0.6596	0.7268	0.7078	0.6691	0.3198	0.651	0.6883
DDX3X	0.6225	0.6709	0.6491	0.6404	0.2462	0.6114	0.6723	0.6832	0.7524	0.7421	0.6863	0.3664	0.6796	0.693	0.6753	0.7433	0.7353	0.6981	0.3547	0.6524	0.7507	0.611	0.6588	0.6351	0.6559	0.2299	0.588	0.7413	0.6821	0.7574	0.7478	0.6701	0.3653	0.6965	0.6456	0.6766	0.7487	0.7424	0.6835	0.3536	0.6693	0.6983
DDX42	0.6645	0.7264	0.6898	0.6793	0.3304	0.6506	0.7107	0.7418	0.829	0.8168	0.7446	0.4838	0.7367	0.7527	0.746	0.8278	0.8149	0.7463	0.492	0.7455	0.747	0.6505	0.7116	0.6788	0.6897	0.3111	0.6202	0.7767	0.7605	0.844	0.8317	0.7564	0.5212	0.7693	0.744	0.7441	0.8333	0.823	0.7563	0.4908	0.7219	0.7943
DDX51	0.6098	0.6645	0.6529	0.6346	0.2217	0.5967	0.6777	0.6693	0.7463	0.7291	0.6944	0.3433	0.6455	0.7513	0.6893	0.7542	0.7331	0.7065	0.3813	0.6695	0.748	0.6035	0.6584	0.6454	0.5878	0.2076	0.6121	0.5653	0.6948	0.7627	0.7404	0.6916	0.3897	0.6988	0.6846	0.676	0.7449	0.7272	0.6973	0.3555	0.6542	0.7466
DDX52	0.604	0.6418	0.6185	0.6304	0.2101	0.591	0.6753	0.6502	0.724	0.7154	0.682	0.3065	0.6251	0.7503	0.6702	0.7434	0.735	0.6846	0.3418	0.6559	0.716	0.588	0.6254	0.6011	0.6198	0.1785	0.5754	0.6717	0.6863	0.7526	0.7397	0.6787	0.373	0.6955	0.6626	0.6715	0.7395	0.7281	0.6917	0.346	0.6515	0.7373
DDX55	0.6075	0.6501	0.6266	0.6287	0.2164	0.5965	0.6647	0.6705	0.7338	0.7293	0.6685	0.341	0.6726	0.6643	0.6605	0.7349	0.7305	0.6965	0.3304	0.6297	0.779	0.5882	0.6316	0.607	0.5949	0.1764	0.5854	0.6047	0.6768	0.7456	0.7368	0.6695	0.354	0.685	0.6546	0.6666	0.7423	0.7371	0.686	0.3358	0.6483	0.7283
DDX59	0.6227	0.6744	0.6621	0.6266	0.2454	0.6201	0.6333	0.6853	0.7497	0.7387	0.6731	0.3717	0.7003	0.648	0.6807	0.7421	0.7306	0.6981	0.3638	0.662	0.7383	0.6128	0.652	0.637	0.6214	0.2259	0.608	0.6353	0.6961	0.7652	0.7535	0.7098	0.394	0.6792	0.7433	0.6851	0.7525	0.747	0.6898	0.3705	0.6797	0.7003
DDX6	0.6182	0.662	0.6511	0.6102	0.2365	0.6232	0.5977	0.647	0.7211	0.7145	0.5831	0.3089	0.712	0.4937	0.6458	0.7181	0.709	0.6849	0.301	0.6169	0.7697	0.6073	0.6533	0.6432	0.5904	0.2154	0.617	0.566	0.6651	0.7357	0.7279	0.6561	0.3307	0.6742	0.639	0.6555	0.7193	0.7155	0.6612	0.3111	0.6504	0.6723
DGCR8	0.6112	0.6566	0.6427	0.6167	0.2224	0.608	0.6257	0.6718	0.7416	0.7413	0.6915	0.3465	0.6524	0.7357	0.6687	0.7389	0.7365	0.684	0.3389	0.6537	0.7173	0.5985	0.6449	0.6342	0.6152	0.1977	0.5906	0.642	0.6873	0.7569	0.7436	0.6787	0.3752	0.6978	0.6606	0.6763	0.739	0.7338	0.6729	0.3527	0.68	0.666
DHX30	0.5977	0.6417	0.6318	0.5802	0.196	0.6065	0.556	0.6538	0.7183	0.7102	0.6378	0.3089	0.6687	0.6097	0.6488	0.7105	0.7063	0.6792	0.3031	0.6252	0.7433	0.5923	0.627	0.6164	0.619	0.1865	0.581	0.6623	0.6705	0.7356	0.7242	0.6759	0.3411	0.6649	0.6873	0.6473	0.7074	0.7057	0.6671	0.2967	0.6316	0.707
DKC1	0.6485	0.7228	0.7313	0.6567	0.2973	0.6417	0.6723	0.7097	0.7952	0.8008	0.738	0.4295	0.6724	0.8177	0.7112	0.7957	0.7998	0.6964	0.4243	0.7339	0.6627	0.6442	0.7099	0.7267	0.6122	0.2923	0.6727	0.5617	0.7368	0.8219	0.8249	0.7461	0.4749	0.7205	0.7736	0.7125	0.7962	0.803	0.7294	0.4283	0.6888	0.775
DROSHA	0.6623	0.7137	0.7115	0.6412	0.327	0.6841	0.6033	0.72	0.7912	0.7988	0.6986	0.4445	0.7564	0.649	0.7078	0.7821	0.7908	0.7096	0.4157	0.7053	0.714	0.6492	0.6968	0.6958	0.6176	0.3025	0.6786	0.5667	0.7298	0.8048	0.8105	0.7284	0.4596	0.7322	0.7246	0.7065	0.7798	0.791	0.6999	0.4133	0.7159	0.6846
EFTUD2	0.6273	0.6839	0.6654	0.6262	0.2547	0.6281	0.6243	0.671	0.7355	0.7266	0.6538	0.3437	0.6899	0.6213	0.6628	0.7365	0.723	0.7058	0.3405	0.626	0.809	0.6202	0.6701	0.6475	0.6022	0.2413	0.6321	0.575	0.6838	0.7511	0.7437	0.679	0.3678	0.6894	0.669	0.6765	0.7404	0.7304	0.6936	0.3552	0.6587	0.7323
EIF3D	0.6085	0.6536	0.633	0.6112	0.217	0.607	0.6153	0.6785	0.7504	0.7433	0.6686	0.3576	0.6898	0.6487	0.6617	0.7369	0.7337	0.6853	0.327	0.6406	0.7367	0.5888	0.6372	0.613	0.5388	0.182	0.6135	0.4803	0.693	0.7644	0.756	0.6819	0.3869	0.7073	0.6583	0.6811	0.7495	0.745	0.6787	0.3623	0.6839	0.6736
EIF3G	0.6333	0.6876	0.6761	0.622	0.2671	0.6418	0.6033	0.6935	0.7661	0.7628	0.7125	0.3904	0.6709	0.7597	0.6882	0.7619	0.76	0.7005	0.3776	0.6739	0.7293	0.6143	0.6673	0.661	0.6412	0.2313	0.5994	0.6893	0.7078	0.7782	0.7733	0.6974	0.4166	0.723	0.6736	0.6963	0.7661	0.7668	0.7034	0.3931	0.6873	0.7203
EIF3H	0.6232	0.6689	0.6387	0.6578	0.2515	0.6024	0.7243	0.6795	0.7468	0.7299	0.7123	0.3687	0.6462	0.7933	0.6833	0.7536	0.7406	0.707	0.3715	0.6579	0.764	0.6092	0.6594	0.6315	0.671	0.2356	0.5794	0.797	0.6891	0.7568	0.7426	0.6911	0.3783	0.6867	0.6956	0.6766	0.7481	0.7376	0.696	0.3562	0.6567	0.7403
EIF4G2	0.6738	0.7456	0.734	0.6886	0.3492	0.6588	0.7213	0.7445	0.8294	0.8224	0.7369	0.4898	0.7595	0.7157	0.7262	0.8114	0.8018	0.741	0.4553	0.703	0.7833	0.647	0.7326	0.729	0.5935	0.3048	0.6995	0.5153	0.7541	0.8385	0.8326	0.7624	0.5095	0.7376	0.789	0.738	0.8159	0.8081	0.7488	0.4777	0.719	0.7813
EWSR1	0.6973	0.7693	0.7553	0.7005	0.3948	0.6932	0.708	0.7475	0.8257	0.8163	0.744	0.4952	0.7545	0.7337	0.7438	0.8216	0.8135	0.7496	0.4882	0.7332	0.7667	0.691	0.7651	0.7482	0.7123	0.3863	0.6664	0.765	0.7618	0.8398	0.8349	0.7732	0.5263	0.7378	0.8123	0.7385	0.8214	0.8109	0.7473	0.4781	0.7228	0.7736
EXOSC5	0.7522	0.8237	0.8235	0.7448	0.5052	0.7676	0.7233	0.7933	0.8622	0.8666	0.7841	0.5888	0.8207	0.7507	0.7863	0.8614	0.8672	0.7862	0.5727	0.7867	0.7857	0.7448	0.8162	0.8141	0.731	0.4923	0.7729	0.6933	0.8126	0.8881	0.8954	0.8126	0.6253	0.8126	0.8126	0.7946	0.8654	0.8679	0.7891	0.5901	0.811	0.7683
FAM120A	0.6573	0.719	0.7059	0.645	0.3154	0.6691	0.6227	0.7165	0.7916	0.782	0.7083	0.4337	0.7294	0.6883	0.7185	0.7877	0.7717	0.7298	0.4385	0.7016	0.7603	0.6592	0.7155	0.6992	0.667	0.3187	0.652	0.6827	0.7303	0.8055	0.7998	0.7298	0.4606	0.7311	0.7286	0.7125	0.7863	0.7735	0.7294	0.4283	0.6888	0.775
FASTKD2	0.605	0.6505	0.6449	0.6002	0.2101	0.6076	0.593	0.6605	0.726	0.7169	0.6443	0.3223	0.6766	0.615	0.6658	0.7239	0.7131	0.682	0.3334	0.6505	0.7167	0.5847	0.641	0.6338	0.4342	0.2	0.6809	0.3187	0.6668	0.7329	0.7245	0.6667	0.3336	0.6668	0.6666	0.6551	0.7186	0.7158	0.6465	0.3107	0.6631	0.6306
FKBP4	0.6947	0.7712	0.7486	0.7097	0.3914	0.6764	0.7463	0.7475	0.831	0.8171	0.7663	0.5015	0.7132	0.828	0.7403	0.8273	0.8131	0.7625	0.4893	0.7025	0.8337	0.6928	0.7628	0.7353	0.6953	0.3857	0.6897	0.701	0.7588	0.8384	0.8251	0.7564	0.5177	0.764	0.749	0.7485	0.8279	0.8112	0.7627	0.5006	0.7218	0.8086
FMR1	0.6177	0.6733	0.6433	0.653	0.2404	0.5978	0.7193	0.7012	0.7944	0.7721	0.7502	0.4375	0.6444	0.8977	0.7198	0.8052	0.7899	0.7547	0.4586	0.6712	0.862	0.6172	0.6679	0.6403	0.6437	0.237	0.602	0.6917	0.7506	0.8317	0.8184	0.7601	0.5028	0.7323	0.79	0.7238	0.8032	0.7874	0.7278	0.4478	0.7173	0.7386
FTO	0.6657	0.7205	0.716	0.657	0.3318	0.6745	0.6403	0.7067	0.7764	0.7807	0.6996	0.4138	0.7169	0.683	0.7112	0.7809	0.7814	0.7082	0.4224	0.7155	0.701	0.6557	0.7139	0.7076	0.6683	0.3122	0.6447	0.6937	0.7093	0.7955	0.7984	0.7304	0.4239	0.6809	0.7876	0.7021	0.776	0.782	0.7052	0.4044	0.698	0.7126
FUBP3	0.7172	0.7854	0.7889	0.7041	0.436	0.7382	0.673	0.6968	0.8381	0.8406	0.7509	0.437	0.6372	0.914	0.7557	0.8342	0.8374	0.7562	0.5113	0.7546	0.7577	0.7078	0.7782	0.7853	0.6982	0.4165	0.722	0.676	0.774	0.8509	0.8547	0.771	0.5481	0.7813	0.761	0.7568	0.8348	0.8392	0.7567	0.5136	0.7569	0.7566
FUS	0.5872	0.6214	0.6001	0.5879	0.1743	0.5868	0.589	0.6275	0.6888	0.6824	0.655	0.2583	0.6099	0.7073	0.644	0.7057	0.6883	0.6745	0.2932	0.6213	0.7377	0.5675	0.5988	0.582	0.6224	0.1411	0.5523	0.713	0.6633	0.7285	0.7056	0.6738	0.3273	0.6534	0.6956	0.6361	0.6981	0.6861	0.6465	0.2728	0.6285	0.6656
FXR1	0.6208	0.6704	0.6611	0.5702	0.2487	0.6581	0.503	0.676	0.7403	0.7432	0.6521	0.3554	0.704	0.6073	0.6785	0.7467	0.7461	0.7034	0.3621	0.6529	0.7623	0.607	0.6577	0.6519	0.5362	0.2247	0.654	0.4543	0.6873	0.7617	0.7598	0.6817	0.3749	0.6941	0.6696	0.6806	0.7426	0.7498	0.6701	0.362	0.693	0.6486
FXR2	0.6208	0.6755	0.6465	0.656	0.2469	0.6003	0.723	0.7208	0.7995	0.7777	0.7226	0.4417	0.718	0.7273	0.7108	0.7898	0.7658	0.7493	0.4431	0.6613	0.8643	0.6173	0.673	0.6454	0.6268	0.235	0.6117	0.6427	0.738	0.8178	0.7995	0.7404	0.476	0.7336	0.7473	0.7158	0.7946	0.7711	0.7352	0.4363	0.6882	0.789
G3BP1	0.6177	0.6691	0.6516	0.6319	0.236	0.6092	0.6563	0.6757	0.7647	0.7476	0.6339	0.3608	0.7275	0.5617	0.7003	0.777	0.7546	0.7365	0.4167	0.6572	0.8377	0.6118	0.6581	0.6413	0.6294	0.2247	0.6021	0.6593	0.7151	0.7838	0.7575	0.7077	0.4308	0.7267	0.6896	0.6873	0.7559	0.7343	0.7137	0.3812	0.6581	0.7796
GEMIN5	0.625	0.6768	0.6777	0.6121	0.2506	0.6339	0.5917	0.6853	0.7497	0.7511	0.6604	0.3747	0.7172	0.612	0.678	0.7437	0.7442	0.6799	0.356	0.6759	0.684	0.6147	0.6565	0.6606	0.5978	0.2301	0.6252	0.5727	0.6876	0.7637	0.7655	0.6848	0.3753	0.6911	0.6786	0.6761	0.7444	0.7477	0.6696	0.3526	0.6834	0.6563
GNL3	0.6398	0.6887	0.6856	0.6339	0.2798	0.6445	0.6237	0.6805	0.7572	0.7648	0.6317	0.3744	0.7456	0.548	0.6937	0.7645	0.7584	0.7129	0.3909	0.6708	0.7607	0.6295	0.6737	0.6726	0.6215	0.2592	0.6352	0.6083	0.7055	0.7826	0.7833	0.7095	0.4111	0.6999	0.7193	0.6998	0.7648	0.7696	0.7037	0.3998	0.6947	0.713
GPKOW	0.688	0.7428	0.7366	0.6728	0.3776	0.7072	0.6417	0.7198	0.7883	0.7998	0.6867	0.4499	0.7789	0.614	0.7252	0.7913	0.8014	0.7163	0.4512	0.7401	0.694	0.6773	0.7325	0.7228	0.6475	0.3599	0.7135	0.5927	0.7386	0.8092	0.8187	0.7252	0.4796	0.7644	0.69	0.721	0.7885	0.8018	0.7258	0.4422	0.7134	0.7386
GRSF1	0.6628	0.7306	0.7196	0.6692	0.3259	0.6568	0.682	0.7023	0.782	0.7767	0.7179	0.4072	0.6822	0.7577	0.7005	0.7744	0.7619	0.7062	0.4013	0.693	0.72	0.6497	0.7257	0.714	0.5798	0.3174	0.7243	0.4833	0.7066	0.7835	0.7763	0.7056	0.4133	0.708	0.7033	0.6998	0.7777	0.7642	0.7113	0.4009	0.685	0.7396
GRWD1	0.5975	0.6476	0.6271	0.6592	0.2092	0.5716	0.7787	0.6728	0.7421	0.7175	0.6708	0.3457	0.675	0.6667	0.6768	0.746	0.7229	0.705	0.3603	0.6485	0.7723	0.593	0.6442	0.6163	0.6529	0.1982	0.5691	0.7657	0.6898	0.7562	0.7212	0.6938	0.3797	0.6849	0.703	0.662	0.727	0.7003	0.6843	0.3272	0.6419	0.7326
GTF2F1	0.6458	0.703	0.7053	0.6026	0.2988	0.6864	0.537	0.7087	0.7822	0.7802	0.6884	0.4209	0.7398	0.6437	0.704	0.7757	0.7774	0.7052	0.408	0.7024	0.708	0.6303	0.6905	0.6876	0.6575	0.264	0.6125	0.7097	0.7251	0.7998	0.8049	0.7253	0.4503	0.7249	0.7256	0.7153	0.7879	0.7903	0.7125	0.4307	0.7195	0.7056
HLTF	0.6702	0.7313	0.7338	0.6666	0.3404	0.6739	0.6593	0.7052	0.7889	0.7879	0.7296	0.4172	0.6737	0.7957	0.7227	0.7903	0.784	0.7251	0.4454	0.7187	0.7317	0.6623	0.7173	0.7161	0.6732	0.3254	0.6522	0.6957	0.7468	0.8271	0.827	0.7391	0.4945	0.7623	0.7173	0.7078	0.7822	0.7856	0.715	0.4162	0.6977	0.7333
HNRNPA1	0.7023	0.7634	0.7378	0.7063	0.4048	0.697	0.716	0.7698	0.8418	0.8275	0.7781	0.5412	0.7512	0.807	0.7633	0.8365	0.8211	0.7664	0.5268	0.7567	0.7763	0.7043	0.769	0.7408	0.7119	0.4092	0.6941	0.7307	0.774	0.851	0.8368	0.775	0.548	0.7714	0.7786	0.7661	0.8415	0.8259	0.7744	0.5337	0.7479	0.803
HNRNPC	0.741	0.8141	0.8028	0.7288	0.484	0.7648	0.696	0.773	0.8848	0.886	0.7305	0.5754	0.8987	0.6153	0.8065	0.8873	0.8887	0.8141	0.6151	0.7834	0.8473	0.742	0.8133	0.7976	0.7323	0.4853	0.761	0.7057	0.824	0.8976	0.8968	0.8233	0.648	0.8263	0.8203	0.8121	0.8845	0.8843	0.8152	0.6246	0.8019	0.829
HNRNPK	0.7258	0.8058	0.8008	0.7068	0.4555	0.7595	0.661	0.778	0.8651	0.8594	0.7955	0.5643	0.7373	0.8637	0.7725	0.8588	0.8546	0.7804	0.5464	0.7541	0.8087	0.7307	0.8068	0.7948	0.7428	0.4634	0.7108	0.7777	0.7936	0.8736	0.8665	0.8006	0.5887	0.7744	0.8286	0.7795	0.8651	0.861	0.7793	0.559	0.7797	0.779
HNRNPL	0.6157	0.6644	0.6463	0.6128	0.2314	0.6174	0.6083	0.702	0.7629	0.7581	0.6965	0.4043	0.7095	0.684	0.6785	0.7599	0.7559	0.7156	0.3698	0.6416	0.809	0.6155	0.6545	0.6357	0.621	0.2311	0.6122	0.63	0.703	0.7632	0.7484	0.6968	0.4063	0.7116	0.6826	0.6851	0.7542	0.7492	0.6765	0.3708	0.6955	0.6586
HNRNPM	0.7517	0.8247	0.8089	0.7619	0.5052	0.7317	0.7947	0.7815	0.8806	0.8778	0.7525	0.5791	0.8677	0.6643	0.7962	0.8747	0.8686	0.7977	0.5924	0.7918	0.8037	0.7425	0.8249	0.8081	0.7664	0.4955	0.7014	0.8447	0.8083	0.8897	0.8844	0.8032	0.6175	0.8252	0.7823	0.8036	0.8809	0.875	0.8029	0.6073	0.8059	0.8
HNRNPU	0.6302	0.6766	0.6619	0.6417	0.2609	0.6223	0.6623	0.6925	0.7647	0.7542	0.71	0.3878	0.6717	0.753	0.6775	0.7567	0.7433	0.7151	0.368	0.6405	0.8093	0.6142	0.6623	0.6442	0.6373	0.2302	0.6012	0.678	0.7051	0.7771	0.762	0.6996	0.4106	0.713	0.6866	0.6908	0.7582	0.7449	0.7069	0.3839	0.6719	0.7456
HNRNPUL1	0.6448	0.6974	0.684	0.6465	0.2897	0.6434	0.6497	0.7035	0.7743	0.7655	0.6952	0.4076	0.7152	0.6763	0.6988	0.7713	0.7651	0.7141	0.4	0.6796	0.7523	0.6207	0.6848	0.6683	0.6716	0.2538	0.5921	0.7757	0.7183	0.7883	0.7767	0.7238	0.437	0.7099	0.7383	0.7061	0.7743	0.7676	0.7087	0.4123	0.7025	0.715
IGF2BP1	0.5797	0.6314	0.6383	0.6037	0.1605	0.571	0.6403	0.6807	0.7552	0.751	0.674	0.3616	0.6883	0.6603	0.6727	0.7377	0.7307	0.6843	0.3463	0.6608	0.7097	0.5765	0.6243	0.6363	0.61	0.1553	0.5653	0.6623	0.6983	0.7698	0.7646	0.6866	0.3977	0.7143	0.661	0.679	0.7461	0.7415	0.682	0.358	0.6756	0.6886
IGF2BP2	0.6133	0.6588	0.6253	0.6557	0.2339	0.591	0.7363	0.7127	0.7854	0.7679	0.7322	0.4299	0.6856	0.7857	0.6982	0.7748	0.754	0.7388	0.417	0.6512	0.8537	0.605	0.6486	0.6125	0.6279	0.2116	0.5935	0.6667	0.7178	0.7961	0.7733	0.7081	0.4366	0.7333	0.6846	0.7083	0.7815	0.7582	0.7217	0.4186	0.6899	0.7566
IGF2BP3	0.6503	0.7082	0.6703	0.6838	0.3077	0.624	0.7563	0.7358	0.8209	0.7975	0.7676	0.4904	0.6852	0.8727	0.7202	0.8013	0.7725	0.7553	0.4597	0.6711	0.8637	0.6185	0.6924	0.6586	0.5585	0.2463	0.6627	0.4827	0.7433	0.8256	0.8005	0.749	0.4871	0.7327	0.766	0.7336	0.8109	0.7824	0.7511	0.472	0.7048	0.804
ILF3	0.6462	0.7016	0.6866	0.6493	0.2924	0.6436	0.655	0.715	0.79	0.7885	0.7083	0.4305	0.7254	0.692	0.7073	0.7814	0.7815	0.7027	0.4149	0.714	0.6917	0.636	0.6944	0.6835	0.5728	0.2848	0.6932	0.488	0.7256	0.8057	0.8021	0.7154	0.4525	0.7431	0.6896	0.6958	0.7741	0.7715	0.6888	0.392	0.705	0.6733
KHDRBS1	0.7257	0.7975	0.7615	0.7448	0.4565	0.6962	0.8007	0.7517	0.845	0.8273	0.7822	0.5244	0.6965	0.892	0.751	0.838	0.8183	0.7786	0.5184	0.7009	0.8757	0.7268	0.7952	0.7574	0.7298	0.4538	0.722	0.7377	0.7758	0.8482	0.8226	0.7831	0.5529	0.7583	0.8096	0.7623	0.8376	0.8112	0.7725	0.5268	0.7406	0.8073
KHSRP	0.7643	0.8353	0.8221	0.7653	0.5287	0.7622	0.7683	0.7908	0.8639	0.8567	0.7898	0.5817	0.7937	0.786	0.7642	0.8567	0.8511	0.7836	0.5371	0.7239	0.854	0.7325	0.8304	0.8191	0.7652	0.4841	0.6819	0.8717	0.7988	0.8735	0.864	0.7984	0.5976	0.7999	0.797	0.7863	0.8597	0.8546	0.7867	0.5726	0.7851	0.7883
LARP4	0.6035	0.6456	0.6359	0.571	0.2094	0.622	0.5277	0.6597	0.7254	0.7269	0.6228	0.3256	0.6984	0.562	0.6595	0.7235	0.7198	0.6593	0.319	0.6597	0.659	0.5875	0.6268	0.6164	0.5347	0.1797	0.6132	0.474	0.6696	0.733	0.7279	0.6735	0.3394	0.6656	0.6816	0.6641	0.7289	0.7237	0.6537	0.3289	0.6747	0.634
LARP7	0.6592	0.7236	0.7021	0.6819	0.3216	0.6393	0.7307	0.6633	0.7708	0.7607	0.5785	0.3569	0.7734	0.462	0.6965	0.7705	0.7585	0.7184	0.3978	0.67	0.7743	0.653	0.7158	0.701	0.6694	0.3075	0.6392	0.7027	0.7063	0.7832	0.7735	0.6968	0.4134	0.7201	0.675	0.6903	0.7712	0.7604	0.6951	0.3808	0.6845	0.706
LIN28B	0.6273	0.68	0.6594	0.6485	0.2565	0.6136	0.6877	0.6633	0.7444	0.7338	0.7115	0.3466	0.6224	0.8303	0.6807	0.7561	0.7391	0.7196	0.3762	0.6414	0.8197	0.6177	0.6643	0.6334	0.65	0.2395	0.5993	0.71	0.6868	0.7584	0.7342	0.679	0.3741	0.6963	0.6626	0.679	0.7468	0.7257	0.6895	0.3588	0.6676	0.713
LSM11	0.5997	0.6454	0.6268	0.6233	0.2009	0.5886	0.6623	0.669	0.736	0.718	0.6434	0.3415	0.6973	0.5973	0.6618	0.7366	0.7211	0.6967	0.3326	0.6316	0.7767	0.5818	0.6291	0.6114	0.6406	0.1732	0.5617	0.7453	0.6825	0.7526	0.7395	0.6684	0.3663	0.6994	0.64	0.6718	0.7394	0.7237	0.682	0.3443	0.6614	0.704
MATR3	0.651	0.7051	0.72	0.6045	0.3107	0.6975	0.5333	0.708	0.7874	0.784	0.7089	0.416	0.7068	0.711	0.6935	0.766	0.7698	0.6967	0.3871	0.6895	0.704	0.623	0.6773	0.6887	0.5476	0.2609	0.6845	0.4563	0.7213	0.7952	0.7927	0.7204	0.4426	0.7228	0.718	0.7028	0.7727	0.7791	0.6893	0.4072	0.7221	0.6593
METAP2	0.5765	0.6166	0.5998	0.5978	0.1539	0.5692	0.6293	0.6498	0.7107	0.7033	0.6523	0.2997	0.6477	0.657	0.658	0.7209	0.7159	0.6738	0.3175	0.6441	0.7063	0.5672	0.5979	0.5904	0.6391	0.1465	0.548	0.7663	0.6803	0.7447	0.7291	0.6745	0.3608	0.6869	0.6626	0.653	0.7105	0.7038	0.6604	0.3062	0.6465	0.675
MTPAP	0.6042	0.6413	0.618	0.6233	0.2094	0.5946	0.655	0.6707	0.7431	0.724	0.7076	0.3528	0.6362	0.797	0.6897	0.7664	0.7562	0.7162	0.3862	0.6597	0.7833	0.5803	0.6218	0.6067	0.6071	0.1622	0.5707	0.6483	0.6905	0.7687	0.753	0.6654	0.3853	0.724	0.6156	0.6755	0.7459	0.7347	0.6746	0.351	0.6763	0.673
NCBP2	0.642	0.6947	0.6718	0.6424	0.284	0.6417	0.643	0.6683	0.7473	0.7368	0.6241	0.3464	0.7201	0.5507	0.6802	0.757	0.7443	0.706	0.366	0.6532	0.768	0.6292	0.6845	0.6596	0.6642	0.2641	0.6069	0.7333	0.6891	0.7654	0.7573	0.6764	0.3794	0.7052	0.65	0.682	0.7555	0.7451	0.6857	0.3641	0.6777	0.694
NIP7	0.6755	0.7477	0.7179	0.707	0.3594	0.6444	0.783	0.7103	0.8011	0.7765	0.7539	0.4498	0.6553	0.8873	0.7245	0.8151	0.7941	0.7615	0.4723	0.6713	0.8797	0.6877	0.7561	0.7373	0.6952	0.3758	0.6788	0.7123	0.7525	0.8296	0.8062	0.7522	0.505	0.7529	0.7516	0.7288	0.8021	0.7762	0.7428	0.4604	0.7063	0.7833
NIPBL	0.6052	0.6511	0.6396	0.6026	0.2104	0.6066	0.5987	0.6602	0.7297	0.7212	0.6236	0.3266	0.6988	0.563	0.6738	0.7438	0.7305	0.6817	0.3481	0.6656	0.6987	0.584	0.6252	0.6124	0.5729	0.1682	0.5886	0.558	0.6923	0.761	0.7459	0.6691	0.3884	0.7236	0.6223	0.6658	0.7268	0.7154	0.67	0.3317	0.6616	0.6786
NKRF	0.6723	0.7307	0.7147	0.6646	0.345	0.6806	0.6493	0.7033	0.8005	0.7985	0.6423	0.4327	0.8087	0.5327	0.7233	0.7989	0.7966	0.7344	0.4482	0.7062	0.765	0.6553	0.7183	0.7006	0.6848	0.3162	0.6309	0.7487	0.7311	0.8148	0.8116	0.7301	0.4623	0.7329	0.7273	0.7283	0.8033	0.8026	0.7356	0.4573	0.7163	0.756
NOL12	0.61	0.6547	0.6276	0.6483	0.2254	0.5903	0.719	0.673	0.7523	0.728	0.654	0.3481	0.6944	0.618	0.6897	0.7584	0.7359	0.7144	0.3852	0.6616	0.7763	0.603	0.6504	0.6251	0.6291	0.2081	0.5903	0.6733	0.679	0.7433	0.7143	0.6959	0.3602	0.661	0.7346	0.6846	0.753	0.7275	0.6995	0.3711	0.6679	0.7343
NOLC1	0.6032	0.6454	0.6312	0.616	0.2068	0.5967	0.6367	0.6627	0.7212	0.7062	0.6851	0.3287	0.6424	0.734	0.6573	0.7211	0.7086	0.6854	0.3198	0.6335	0.7467	0.5718	0.6301	0.6158	0.4338	0.1646	0.6402	0.328	0.6755	0.7364	0.7179	0.6911	0.3528	0.6593	0.7263	0.6658	0.7261	0.7085	0.6787	0.3327	0.6535	0.706
NONO	0.6613	0.7164	0.694	0.675	0.3238	0.6488	0.7033	0.712	0.791	0.779	0.7368	0.4318	0.6784	0.8063	0.6942	0.7842	0.7706	0.7341	0.4071	0.6493	0.8443	0.64	0.7065	0.6834	0.6902	0.296	0.6057	0.802	0.7423	0.8131	0.7996	0.7473	0.485	0.7331	0.762	0.7181	0.7897	0.7758	0.7227	0.4365	0.7111	0.7346
NPM1	0.6413	0.6902	0.6848	0.6255	0.2837	0.6544	0.599	0.6883	0.7555	0.7597	0.6937	0.3769	0.6819	0.706	0.6827	0.7547	0.7622	0.6863	0.3654	0.6785	0.6943	0.6325	0.6788	0.6729	0.6376	0.2651	0.6288	0.6467	0.6925	0.7661	0.7666	0.6791	0.3863	0.7099	0.651	0.686	0.7514	0.7594	0.6805	0.3722	0.6925	0.669
NSUN2	0.6945	0.7578	0.7717	0.6606	0.397	0.743	0.5947	0.7348	0.8025	0.8231	0.7137	0.4749	0.7755	0.661	0.7343	0.812	0.8313	0.7251	0.4697	0.7513	0.7007	0.6698	0.7476	0.7611	0.6963	0.3449	0.6446	0.757	0.7458	0.8302	0.8461	0.7332	0.4938	0.7714	0.6986	0.74	0.8136	0.8346	0.7241	0.4831	0.771	0.6826
PABPC4	0.5913	0.6324	0.6288	0.54	0.1874	0.6176	0.4797	0.65	0.7104	0.7086	0.6376	0.3007	0.6611	0.6157	0.6683	0.7387	0.7332	0.7024	0.3458	0.637	0.7827	0.5468	0.6041	0.6021	0.6402	0.1096	0.5308	0.8063	0.6865	0.7502	0.7438	0.6798	0.3733	0.6946	0.6656	0.65	0.7149	0.7157	0.6389	0.3005	0.6598	0.6193
PABPN1	0.588	0.6291	0.6101	0.643	0.185	0.5673	0.742	0.6682	0.7377	0.7211	0.645	0.3392	0.6934	0.603	0.6837	0.7517	0.73	0.7103	0.3737	0.6551	0.7757	0.5853	0.6281	0.6096	0.6272	0.1751	0.5697	0.6977	0.6868	0.7599	0.7425	0.6642	0.377	0.7158	0.6196	0.6645	0.7352	0.72	0.6714	0.3292	0.6578	0.6856
PCBP1	0.6418	0.7037	0.6759	0.6551	0.2845	0.6317	0.6803	0.6928	0.7758	0.7517	0.6718	0.3889	0.7212	0.6287	0.7153	0.7816	0.76	0.7327	0.4344	0.6906	0.7803	0.6355	0.6974	0.6668	0.6368	0.271	0.6346	0.639	0.7335	0.8015	0.7715	0.7461	0.4693	0.7123	0.7833	0.7045	0.7752	0.7435	0.7099	0.4092	0.697	0.7233
PCBP2	0.756	0.8345	0.8278	0.7479	0.5131	0.7735	0.724	0.7828	0.8712	0.8724	0.7868	0.5661	0.7726	0.8017	0.7848	0.8671	0.8632	0.7891	0.5701	0.7738	0.805	0.7343	0.8059	0.7856	0.7335	0.4687	0.7357	0.7313	0.8061	0.8915	0.8939	0.8093	0.6126	0.7961	0.823	0.8083	0.8884	0.8878	0.8101	0.6167	0.8026	0.8176
PHF6	0.6313	0.6876	0.6711	0.6678	0.2692	0.6077	0.741	0.6838	0.7522	0.728	0.6795	0.3678	0.6889	0.6703	0.6892	0.7564	0.7444	0.7022	0.3798	0.6739	0.733	0.6235	0.6835	0.6631	0.6362	0.2476	0.6155	0.6583	0.7111	0.7852	0.7664	0.7066	0.4225	0.7179	0.6956	0.6856	0.7497	0.7316	0.6973	0.3724	0.6723	0.7243
POLR2G	0.6652	0.7307	0.7311	0.6617	0.3304	0.6686	0.655	0.727	0.8028	0.811	0.7236	0.4541	0.7327	0.7147	0.7225	0.7996	0.809	0.7327	0.4463	0.7067	0.7607	0.6552	0.7197	0.7206	0.6331	0.3126	0.6764	0.595	0.733	0.8179	0.8262	0.7422	0.4672	0.7173	0.769	0.7256	0.8061	0.8154	0.7192	0.4518	0.7365	0.7026
PPIG	0.6305	0.6874	0.6537	0.6586	0.2646	0.6121	0.7127	0.7158	0.7903	0.7661	0.7375	0.4377	0.6853	0.7983	0.7093	0.7946	0.7735	0.7488	0.441	0.6593	0.8663	0.6382	0.6941	0.6639	0.6607	0.2788	0.6219	0.7047	0.7253	0.8	0.7728	0.7286	0.4508	0.7199	0.7376	0.7011	0.773	0.7404	0.7288	0.411	0.667	0.8033
PPIL4	0.6155	0.6569	0.6483	0.6202	0.2311	0.6127	0.628	0.6902	0.7573	0.7594	0.7097	0.3838	0.6676	0.7573	0.6807	0.7502	0.7536	0.6963	0.3633	0.6638	0.732	0.606	0.6439	0.631	0.5459	0.2198	0.6442	0.4737	0.708	0.7767	0.77	0.7095	0.416	0.7058	0.7133	0.6811	0.7494	0.7532	0.6923	0.3633	0.6688	0.7176
PRPF4	0.6187	0.6614	0.6315	0.6689	0.2491	0.591	0.7703	0.7012	0.7756	0.7535	0.7	0.4023	0.7027	0.6973	0.7012	0.7849	0.7602	0.7448	0.4281	0.6499	0.872	0.6148	0.662	0.6349	0.6168	0.2297	0.6137	0.62	0.7201	0.7961	0.7673	0.7114	0.4411	0.7343	0.69	0.691	0.76	0.7353	0.709	0.3849	0.6699	0.753
PRPF8	0.6205	0.6638	0.6406	0.6292	0.2413	0.6151	0.644	0.6823	0.7537	0.7447	0.6624	0.3672	0.7067	0.6233	0.6708	0.7367	0.7274	0.6926	0.3451	0.6496	0.7417	0.6137	0.6585	0.6308	0.6315	0.2284	0.6036	0.662	0.6871	0.7556	0.7401	0.6899	0.3743	0.6839	0.696	0.6658	0.7324	0.7229	0.68	0.3329	0.6522	0.7103
PTBP1	0.6635	0.7271	0.7324	0.6473	0.3284	0.68	0.6177	0.7127	0.7894	0.7934	0.7115	0.4253	0.7144	0.7087	0.699	0.7766	0.7791	0.7064	0.3985	0.6894	0.7243	0.6428	0.7007	0.7002	0.6527	0.2861	0.6351	0.6713	0.7261	0.8093	0.8095	0.7145	0.4538	0.7462	0.6853	0.7145	0.7938	0.7969	0.716	0.429	0.7121	0.72
PUM1	0.63	0.6757	0.6601	0.6304	0.26	0.6297	0.631	0.6657	0.7497	0.7312	0.7117	0.3496	0.6256	0.8253	0.7045	0.7763	0.7639	0.7252	0.4137	0.6778	0.7797	0.6212	0.6736	0.6631	0.6229	0.2423	0.6201	0.6257	0.7051	0.7732	0.7556	0.6934	0.4115	0.7221	0.667	0.6878	0.7528	0.7383	0.7006	0.377	0.673	0.7306
PUM2	0.6642	0.713	0.7035	0.6413	0.331	0.6882	0.6003	0.7032	0.7785	0.784	0.7116	0.407	0.692	0.7323	0.7032	0.7767	0.7826	0.7099	0.4068	0.6942	0.7263	0.661	0.7114	0.7033	0.6608	0.322	0.6612	0.6603	0.7146	0.7883	0.7889	0.7115	0.4294	0.7193	0.704	0.6993	0.7654	0.776	0.6988	0.3986	0.7	0.6976
PUS1	0.6357	0.6937	0.6942	0.6142	0.273	0.6527	0.58	0.6802	0.7485	0.7592	0.635	0.3719	0.7395	0.5563	0.6698	0.7524	0.7646	0.7003	0.3469	0.6411	0.7717	0.6223	0.6728	0.679	0.6188	0.2447	0.6247	0.613	0.7036	0.7761	0.7863	0.6853	0.4101	0.7305	0.6453	0.6926	0.7628	0.7738	0.6889	0.3854	0.6974	0.6806
QKI	0.6613	0.7114	0.6771	0.6863	0.3268	0.6392	0.741	0.7282	0.7981	0.7994	0.7358	0.4571	0.7157	0.757	0.7208	0.7984	0.8013	0.7316	0.4431	0.7044	0.761	0.6655	0.7217	0.6962	0.6739	0.3314	0.6574	0.6913	0.7345	0.8114	0.8104	0.7418	0.4697	0.7218	0.763	0.7108	0.7855	0.7824	0.705	0.4219	0.7193	0.6913
RBFOX2	0.6233	0.6769	0.6734	0.5928	0.2495	0.6451	0.5483	0.6812	0.7509	0.7492	0.7016	0.3658	0.6593	0.7497	0.676	0.7498	0.7497	0.6906	0.3536	0.6608	0.7233	0.6125	0.6604	0.659	0.6185	0.2251	0.609	0.6283	0.6938	0.761	0.7519	0.6787	0.3893	0.7138	0.647	0.6765	0.7403	0.7432	0.6827	0.3532	0.6697	0.6963
RBM15	0.5997	0.6429	0.619	0.6378	0.2039	0.5823	0.705	0.6642	0.7268	0.7089	0.6759	0.3292	0.6531	0.7003	0.6677	0.7286	0.7067	0.6951	0.3409	0.6421	0.7577	0.576	0.6236	0.6033	0.5128	0.1574	0.6026	0.4463	0.6693	0.7388	0.719	0.6716	0.3386	0.6669	0.6763	0.6563	0.7264	0.7083	0.6581	0.3126	0.6546	0.6616
RBM22	0.6045	0.6616	0.654	0.61	0.2091	0.6016	0.6187	0.6678	0.7362	0.7247	0.6881	0.3385	0.6486	0.7327	0.6657	0.733	0.7212	0.6914	0.336	0.642	0.749	0.5998	0.6485	0.638	0.6093	0.1999	0.5952	0.624	0.6878	0.7559	0.7433	0.6887	0.3756	0.6867	0.6906	0.6695	0.7333	0.7211	0.6743	0.3391	0.6646	0.6843
RBM27	0.6115	0.6622	0.6609	0.6213	0.2233	0.606	0.6373	0.6538	0.7299	0.74	0.6826	0.3128	0.6303	0.7443	0.6702	0.7352	0.7386	0.6671	0.3404	0.6733	0.661	0.5978	0.6553	0.6545	0.6179	0.1968	0.5885	0.6503	0.676	0.7469	0.7479	0.6593	0.3537	0.6951	0.627	0.6656	0.7289	0.7381	0.6633	0.3313	0.668	0.6586
RBM5	0.6692	0.7219	0.7174	0.6532	0.3398	0.6864	0.623	0.7202	0.7843	0.7827	0.716	0.4405	0.7267	0.7057	0.7187	0.7862	0.787	0.7248	0.4378	0.7093	0.741	0.6532	0.7034	0.6945	0.6302	0.3087	0.6749	0.591	0.7275	0.8071	0.8067	0.7142	0.4569	0.7508	0.681	0.7186	0.7913	0.795	0.7188	0.4373	0.7183	0.7193
RPS11	0.6133	0.6668	0.6337	0.6448	0.2303	0.5963	0.702	0.6797	0.7479	0.7297	0.6837	0.3594	0.6752	0.6923	0.685	0.76	0.7472	0.7128	0.3771	0.655	0.7817	0.6097	0.6555	0.6274	0.6719	0.2371	0.5795	0.7993	0.7065	0.7838	0.7706	0.6935	0.4144	0.7255	0.6643	0.6771	0.746	0.7302	0.6954	0.3569	0.6581	0.7373
RPS3	0.6168	0.6609	0.6351	0.6576	0.2406	0.5943	0.736	0.6818	0.7515	0.729	0.7037	0.3677	0.6584	0.7557	0.6853	0.7566	0.7343	0.721	0.3834	0.6476	0.813	0.6055	0.6439	0.6122	0.6627	0.2243	0.5788	0.775	0.6715	0.7337	0.7142	0.6807	0.3435	0.6621	0.7003	0.6873	0.7515	0.7278	0.7014	0.3763	0.6711	0.7346
RPS5	0.6268	0.6808	0.6709	0.6074	0.2549	0.6408	0.5773	0.662	0.7352	0.7296	0.6965	0.3327	0.632	0.7757	0.6733	0.746	0.7461	0.6943	0.35	0.6524	0.742	0.6075	0.6663	0.6558	0.6512	0.2221	0.586	0.7327	0.6745	0.7458	0.7415	0.6721	0.349	0.677	0.6673	0.6776	0.7431	0.7401	0.6745	0.3553	0.6811	0.668
SAFB	0.6047	0.6433	0.6361	0.6368	0.2127	0.589	0.693	0.6787	0.7403	0.7335	0.684	0.3575	0.6728	0.6957	0.675	0.7405	0.7353	0.6935	0.3526	0.6562	0.7353	0.5947	0.6219	0.6076	0.5914	0.1894	0.5962	0.5867	0.6906	0.7576	0.7437	0.69	0.3813	0.6914	0.6886	0.668	0.7349	0.7282	0.6818	0.3372	0.6545	0.7116
SAFB2	0.6635	0.7289	0.723	0.6854	0.3302	0.6435	0.733	0.7083	0.7918	0.7875	0.7355	0.4257	0.6728	0.811	0.711	0.7854	0.7785	0.7203	0.4229	0.6978	0.7443	0.6477	0.7087	0.6981	0.6561	0.2957	0.6407	0.6723	0.7371	0.8156	0.8062	0.736	0.4743	0.7391	0.733	0.7228	0.7931	0.7878	0.7228	0.4456	0.7227	0.723
SBDS	0.6273	0.6747	0.6606	0.6452	0.256	0.6158	0.6776	0.6838	0.7676	0.7653	0.6662	0.3696	0.7055	0.631	0.703	0.7836	0.7785	0.7221	0.4098	0.6786	0.7715	0.6254	0.6666	0.65	0.6429	0.252	0.6143	0.6744	0.7152	0.7936	0.7904	0.7243	0.4314	0.702	0.748	0.7011	0.7772	0.771	0.7015	0.4023	0.7008	0.7021
SDAD1	0.6287	0.6863	0.6514	0.6615	0.2623	0.6078	0.7257	0.7105	0.7907	0.7693	0.7294	0.4252	0.6847	0.7803	0.7222	0.7942	0.7713	0.7531	0.4589	0.6777	0.8473	0.6367	0.6959	0.6659	0.6768	0.2822	0.6095	0.761	0.7333	0.812	0.7928	0.7339	0.4666	0.7322	0.7356	0.6998	0.7678	0.7416	0.7264	0.4074	0.6672	0.7973
SERBP1	0.74	0.8197	0.8113	0.7497	0.4814	0.7226	0.7789	0.7652	0.8462	0.8388	0.7494	0.5346	0.8034	0.7022	0.7721	0.8532	0.8372	0.7645	0.5452	0.7907	0.74	0.7205	0.7954	0.7886	0.7289	0.4419	0.7077	0.7514	0.776	0.8551	0.8438	0.7794	0.5523	0.7677	0.7915	0.7497	0.8247	0.8134	0.756	0.5	0.7374	0.7754
SF3A3	0.6378	0.6887	0.664	0.6651	0.2794	0.6185	0.7193	0.6687	0.7541	0.7438	0.7136	0.3553	0.6284	0.8257	0.6852	0.7573	0.7403	0.7234	0.3853	0.6451	0.8233	0.6302	0.6818	0.6435	0.621	0.2606	0.6368	0.606	0.7	0.7727	0.7549	0.6913	0.4006	0.7118	0.672	0.6866	0.7537	0.7364	0.7025	0.3754	0.6686	0.74
SF3B1	0.6388	0.6919	0.6864	0.6232	0.2786	0.6514	0.5973	0.6673	0.7223	0.7294	0.6481	0.3367	0.6879	0.6127	0.681	0.7425	0.7515	0.6887	0.3624	0.6725	0.7057	0.636	0.6829	0.6768	0.6245	0.2725	0.6449	0.6053	0.6931	0.7593	0.7501	0.7098	0.3889	0.6732	0.7506	0.686	0.7483	0.7564	0.6814	0.3721	0.6914	0.6716
SF3B4	0.6448	0.7003	0.6743	0.6577	0.2905	0.6347	0.6823	0.6832	0.7453	0.7284	0.6884	0.3665	0.6772	0.7	0.6767	0.7392	0.7199	0.6849	0.3538	0.6679	0.7027	0.6392	0.696	0.6614	0.6241	0.2792	0.6513	0.599	0.6871	0.7567	0.7375	0.6759	0.3752	0.701	0.6526	0.6765	0.7414	0.7233	0.6814	0.3531	0.6711	0.692
SFPQ	0.689	0.7515	0.7315	0.689	0.378	0.689	0.689	0.7165	0.7903	0.7717	0.7378	0.4388	0.6863	0.7977	0.7197	0.7837	0.7686	0.7353	0.4424	0.6965	0.7787	0.691	0.7525	0.7332	0.7065	0.3841	0.6728	0.7437	0.7333	0.8017	0.7852	0.738	0.4669	0.7252	0.7513	0.7138	0.7842	0.7642	0.724	0.4288	0.699	0.751
SLBP	0.6347	0.6827	0.6734	0.6219	0.2701	0.6446	0.6008	0.6693	0.7404	0.7367	0.6331	0.3453	0.7108	0.5707	0.6592	0.7281	0.7273	0.6689	0.319	0.6505	0.6884	0.6256	0.6745	0.6684	0.6283	0.2512	0.6238	0.6329	0.6815	0.7532	0.7504	0.7003	0.3659	0.6612	0.7443	0.6708	0.7373	0.7345	0.6792	0.342	0.6622	0.697
SLTM	0.6698	0.7314	0.6993	0.7064	0.3507	0.636	0.7943	0.738	0.8172	0.7998	0.7604	0.4845	0.7006	0.8313	0.7303	0.8102	0.7921	0.7607	0.4762	0.6838	0.857	0.6637	0.7278	0.6968	0.6898	0.3321	0.64	0.748	0.7535	0.8306	0.8091	0.7594	0.5076	0.7415	0.7783	0.7366	0.8173	0.7964	0.7566	0.4798	0.7032	0.819
SMNDC1	0.6237	0.6761	0.659	0.6476	0.2497	0.6089	0.6917	0.686	0.7508	0.7436	0.69	0.3721	0.6813	0.699	0.677	0.7483	0.7403	0.7065	0.3614	0.6474	0.7773	0.6153	0.6633	0.6343	0.6407	0.233	0.6011	0.686	0.6973	0.7691	0.7604	0.6985	0.3946	0.6957	0.7013	0.6811	0.754	0.7454	0.6924	0.3633	0.6687	0.718
SND1	0.6098	0.6533	0.6647	0.5685	0.2238	0.6359	0.514	0.6715	0.7391	0.7514	0.6314	0.3514	0.7192	0.5627	0.6713	0.7408	0.752	0.6785	0.343	0.664	0.6937	0.5872	0.6431	0.6599	0.6278	0.1786	0.5715	0.6963	0.6856	0.7566	0.7599	0.6812	0.3714	0.691	0.6716	0.658	0.7319	0.7496	0.6525	0.3161	0.6631	0.6423
SRSF1	0.624	0.675	0.6546	0.6453	0.2498	0.6107	0.684	0.6898	0.7642	0.7481	0.7226	0.3907	0.6535	0.808	0.697	0.7702	0.7509	0.7218	0.4004	0.6671	0.7863	0.615	0.6721	0.6559	0.656	0.2368	0.5928	0.7343	0.7171	0.7891	0.7771	0.722	0.4345	0.7098	0.7346	0.6973	0.7704	0.7541	0.7004	0.3947	0.6933	0.7076
SRSF7	0.6455	0.6964	0.676	0.6557	0.2915	0.6374	0.675	0.6997	0.7777	0.7618	0.7331	0.4125	0.6596	0.825	0.7092	0.7872	0.7738	0.7175	0.4191	0.6975	0.7387	0.6452	0.7023	0.6899	0.6763	0.2959	0.6218	0.7413	0.7158	0.795	0.783	0.712	0.4318	0.7216	0.7026	0.6995	0.7792	0.7684	0.723	0.4049	0.6704	0.7846
SRSF9	0.703	0.7655	0.7259	0.7329	0.4166	0.6658	0.815	0.7483	0.8406	0.8173	0.7326	0.5001	0.7813	0.6897	0.7513	0.8318	0.8062	0.7668	0.5071	0.7219	0.8177	0.7018	0.7697	0.7344	0.7145	0.4053	0.6853	0.7463	0.7678	0.8501	0.827	0.7765	0.5372	0.7485	0.8066	0.7515	0.8349	0.8118	0.7717	0.5111	0.7135	0.8403
SSB	0.6098	0.6595	0.6335	0.6506	0.2259	0.589	0.7267	0.6808	0.7533	0.7283	0.7094	0.3688	0.6512	0.779	0.6755	0.7583	0.7312	0.7256	0.377	0.6286	0.858	0.608	0.6661	0.6414	0.6563	0.2251	0.5843	0.7487	0.6913	0.7692	0.742	0.6605	0.3891	0.7337	0.6006	0.6705	0.7429	0.7158	0.7006	0.3481	0.6418	0.7713
STAU2	0.6118	0.6594	0.6392	0.6613	0.2339	0.5865	0.758	0.6518	0.75	0.7327	0.575	0.3257	0.7379	0.471	0.6827	0.7623	0.75	0.7054	0.3698	0.6582	0.76	0.5903	0.643	0.625	0.5397	0.1852	0.6158	0.4803	0.691	0.7687	0.7549	0.6796	0.3829	0.7055	0.6556	0.6845	0.7536	0.741	0.6947	0.3698	0.6729	0.718
SUB1	0.6028	0.6437	0.6188	0.64	0.2102	0.5852	0.706	0.6527	0.7156	0.6999	0.6446	0.3056	0.6599	0.63	0.6635	0.7243	0.7017	0.6944	0.3339	0.636	0.7647	0.5943	0.6367	0.6155	0.6143	0.1897	0.5855	0.646	0.6601	0.7328	0.7105	0.624	0.3264	0.6983	0.564	0.6476	0.7077	0.6901	0.6692	0.2978	0.6306	0.713
SUGP2	0.6802	0.7376	0.7226	0.6727	0.3607	0.6888	0.6573	0.7482	0.8216	0.8182	0.7536	0.4968	0.7376	0.7703	0.7293	0.813	0.8078	0.7553	0.4693	0.6892	0.8353	0.6613	0.7252	0.7051	0.6964	0.3317	0.631	0.777	0.758	0.8313	0.8223	0.7566	0.516	0.7609	0.7523	0.7381	0.8143	0.8094	0.7395	0.4763	0.7357	0.7433
SUPV3L1	0.6087	0.6663	0.6492	0.6429	0.2215	0.5912	0.7047	0.6638	0.7315	0.7203	0.637	0.3313	0.6922	0.59	0.6535	0.7219	0.7119	0.69	0.3159	0.6242	0.7713	0.6078	0.6567	0.64	0.6152	0.2158	0.6039	0.627	0.6296	0.6848	0.6731	0.6192	0.2597	0.6371	0.6023	0.6615	0.7244	0.7157	0.6836	0.3262	0.6416	0.7316
TAF15	0.6338	0.6818	0.6748	0.6386	0.2678	0.6304	0.647	0.6678	0.7531	0.7458	0.7152	0.3559	0.626	0.834	0.6873	0.7593	0.7533	0.7049	0.3774	0.6674	0.747	0.6243	0.6679	0.6556	0.6217	0.2487	0.6261	0.6173	0.6898	0.7592	0.7501	0.6846	0.3798	0.6963	0.6733	0.681	0.7478	0.7456	0.6839	0.362	0.6776	0.6903
TARDBP	0.737	0.8091	0.8325	0.7193	0.4778	0.7712	0.674	0.7708	0.853	0.8674	0.7544	0.5466	0.8126	0.704	0.7623	0.8525	0.8661	0.7256	0.5446	0.8584	0.6283	0.7402	0.8118	0.8322	0.7324	0.4812	0.755	0.711	0.7851	0.8704	0.8847	0.7777	0.5715	0.8054	0.752	0.7631	0.8442	0.8606	0.7524	0.5283	0.788	0.72
TBRG4	0.6273	0.6714	0.6652	0.6088	0.2558	0.6406	0.58	0.6623	0.725	0.734	0.6668	0.3248	0.6581	0.6757	0.6647	0.7372	0.7438	0.6903	0.3339	0.6413	0.7473	0.6193	0.6617	0.6606	0.6	0.2398	0.6321	0.571	0.671	0.732	0.7278	0.6794	0.3424	0.6624	0.6973	0.6735	0.7411	0.7515	0.676	0.347	0.6708	0.6813
TIA1	0.6738	0.7324	0.7085	0.6769	0.3477	0.6706	0.6833	0.713	0.8218	0.8136	0.6586	0.4494	0.8126	0.5537	0.7332	0.8189	0.8163	0.7558	0.4745	0.6968	0.8257	0.6535	0.7145	0.6879	0.636	0.3084	0.6699	0.6053	0.7538	0.8355	0.8276	0.7581	0.5079	0.745	0.7716	0.7403	0.8204	0.8147	0.7475	0.4814	0.7273	0.769
TIAL1	0.6912	0.751	0.7453	0.6606	0.3887	0.7332	0.601	0.7498	0.8332	0.8384	0.7607	0.5017	0.729	0.7953	0.7462	0.8235	0.8281	0.7522	0.4929	0.7347	0.7707	0.6408	0.729	0.7208	0.697	0.3033	0.6027	0.8263	0.77	0.8459	0.8495	0.7606	0.5416	0.7928	0.731	0.7518	0.8268	0.8329	0.7558	0.5039	0.7437	0.7683
TNRC6A	0.6162	0.6606	0.6639	0.5557	0.2415	0.6596	0.48	0.687	0.7588	0.7692	0.6827	0.3741	0.6923	0.6733	0.685	0.7607	0.7646	0.6973	0.3712	0.6711	0.7257	0.594	0.6377	0.6458	0.6031	0.1882	0.5899	0.617	0.7051	0.7837	0.789	0.7149	0.4112	0.692	0.7393	0.6863	0.7611	0.7687	0.6819	0.3728	0.6915	0.6726
TRA2A	0.6315	0.6902	0.6725	0.6452	0.2638	0.6221	0.67	0.6998	0.7782	0.7654	0.7249	0.4065	0.669	0.791	0.7048	0.7829	0.7662	0.7024	0.4097	0.7082	0.6967	0.6372	0.6916	0.6748	0.6596	0.2767	0.6212	0.703	0.7286	0.8017	0.7829	0.7288	0.4573	0.7283	0.7293	0.71	0.7828	0.7627	0.7223	0.4216	0.6928	0.7543
TROVE2	0.6593	0.7089	0.6982	0.6486	0.3193	0.6697	0.6287	0.7078	0.7862	0.7914	0.6706	0.4267	0.7686	0.5947	0.7073	0.7805	0.7873	0.7182	0.4159	0.6925	0.746	0.64	0.6942	0.6831	0.6663	0.2835	0.621	0.7187	0.7256	0.7928	0.7962	0.7166	0.4522	0.7409	0.694	0.7138	0.7838	0.7927	0.7106	0.4277	0.7185	0.703
U2AF1	0.6323	0.6823	0.6594	0.6406	0.2649	0.6265	0.6553	0.7338	0.823	0.8184	0.7556	0.4753	0.6984	0.823	0.7273	0.8105	0.8066	0.7433	0.4582	0.7021	0.7897	0.608	0.6593	0.6349	0.6293	0.2174	0.5969	0.6653	0.7471	0.8293	0.8222	0.7516	0.4946	0.7385	0.7653	0.7393	0.8196	0.8165	0.7467	0.4794	0.726	0.7686
U2AF2	0.6723	0.7441	0.7354	0.6454	0.3487	0.7032	0.5963	0.7657	0.8472	0.8442	0.7586	0.5323	0.7822	0.7363	0.7468	0.8376	0.8381	0.7608	0.4971	0.721	0.8053	0.6613	0.7268	0.7105	0.6341	0.3263	0.6895	0.587	0.7821	0.8567	0.8522	0.7793	0.5645	0.7895	0.7693	0.7656	0.8417	0.8374	0.7617	0.5316	0.7746	0.7493
UCHL5	0.5965	0.6321	0.6081	0.5975	0.193	0.596	0.599	0.6643	0.7262	0.7126	0.6414	0.3314	0.6885	0.6003	0.6573	0.7263	0.7065	0.6959	0.3253	0.6255	0.784	0.5795	0.6149	0.5965	0.5707	0.1591	0.5829	0.559	0.6675	0.735	0.7125	0.6526	0.3362	0.6831	0.6246	0.6618	0.7263	0.7114	0.6751	0.3247	0.6496	0.7026
UPF1	0.6313	0.6805	0.6849	0.609	0.2644	0.6482	0.5743	0.6698	0.7506	0.76	0.6909	0.3429	0.6495	0.738	0.6818	0.7519	0.7554	0.6924	0.3645	0.6701	0.7163	0.6257	0.67	0.6713	0.6144	0.2518	0.6335	0.5963	0.6936	0.7692	0.77	0.6765	0.3895	0.7166	0.6406	0.6733	0.7458	0.7532	0.6814	0.3471	0.6649	0.6986
UTP18	0.6077	0.6593	0.6401	0.6596	0.2261	0.5825	0.7603	0.681	0.7538	0.7356	0.708	0.3683	0.6528	0.7733	0.677	0.7572	0.7377	0.7192	0.3712	0.6361	0.8273	0.603	0.6528	0.6298	0.6627	0.2203	0.5761	0.78	0.7003	0.7735	0.753	0.6982	0.4007	0.7031	0.6933	0.6733	0.7365	0.7114	0.696	0.3505	0.6508	0.748
UTP3	0.6017	0.6544	0.6323	0.6263	0.2051	0.5898	0.6677	0.6543	0.7337	0.7138	0.6999	0.3239	0.6184	0.806	0.6668	0.7477	0.7309	0.7122	0.3516	0.6269	0.8243	0.5735	0.6513	0.6275	0.4282	0.1707	0.6495	0.3193	0.6875	0.7616	0.7389	0.6817	0.3752	0.6945	0.6693	0.6686	0.7457	0.7268	0.6971	0.3434	0.6419	0.7626
WDR3	0.6043	0.6443	0.6386	0.5966	0.2087	0.6084	0.5853	0.6399	0.7038	0.7011	0.6539	0.2808	0.6295	0.6802	0.662	0.7175	0.7124	0.6592	0.3241	0.6647	0.6539	0.5859	0.6239	0.6191	0.6258	0.1758	0.5707	0.6926	0.6707	0.7348	0.7281	0.6739	0.3415	0.6674	0.6806	0.6461	0.711	0.7102	0.6343	0.2928	0.6561	0.6139
WDR43	0.5845	0.6238	0.6125	0.6256	0.1732	0.5693	0.6943	0.6208	0.727	0.7194	0.7044	0.2929	0.5772	0.9033	0.6773	0.7429	0.7236	0.6968	0.3576	0.6571	0.7417	0.5802	0.6192	0.6071	0.5883	0.1605	0.5771	0.6	0.6856	0.7536	0.7323	0.6627	0.3748	0.7148	0.6176	0.653	0.7174	0.7005	0.66	0.3062	0.6469	0.6736
WRN	0.6168	0.6627	0.6478	0.6199	0.2337	0.615	0.625	0.671	0.7412	0.7363	0.6891	0.3444	0.6531	0.7293	0.6812	0.754	0.7421	0.7052	0.3672	0.6558	0.7627	0.603	0.6552	0.6452	0.5563	0.2107	0.6305	0.4977	0.6948	0.7665	0.7551	0.6911	0.3897	0.6995	0.683	0.6746	0.7418	0.7341	0.6843	0.3499	0.6645	0.7053
XPO5	0.6293	0.679	0.6637	0.6431	0.2594	0.62	0.668	0.6752	0.7503	0.7391	0.7133	0.3634	0.6384	0.808	0.6802	0.755	0.7452	0.7091	0.3677	0.6503	0.7797	0.617	0.6652	0.6506	0.6292	0.2345	0.6098	0.65	0.6975	0.7705	0.7591	0.7168	0.3987	0.6738	0.7656	0.6828	0.7521	0.7417	0.6876	0.3658	0.6773	0.6983
XRCC6	0.6358	0.6853	0.677	0.6136	0.2735	0.6535	0.5783	0.6853	0.7567	0.7651	0.672	0.3719	0.7017	0.6447	0.6762	0.7515	0.7587	0.6909	0.354	0.6608	0.724	0.6183	0.6739	0.6676	0.6413	0.2386	0.6049	0.6823	0.699	0.7782	0.7794	0.7104	0.3992	0.6843	0.7386	0.6785	0.7541	0.7635	0.6879	0.3576	0.6683	0.7086
XRN2	0.663	0.7185	0.6931	0.6934	0.3326	0.6361	0.762	0.7502	0.836	0.8264	0.7728	0.5106	0.7085	0.85	0.7388	0.8246	0.813	0.7621	0.4871	0.6997	0.8367	0.6373	0.7107	0.6845	0.582	0.2848	0.6868	0.505	0.768	0.8491	0.8371	0.7698	0.536	0.7637	0.776	0.7565	0.8378	0.8281	0.7686	0.5158	0.7321	0.809
YBX3	0.595	0.6303	0.6036	0.6506	0.2004	0.5721	0.754	0.6592	0.7261	0.7063	0.6904	0.325	0.6325	0.76	0.6732	0.7389	0.7145	0.6994	0.3517	0.6475	0.7603	0.5888	0.6179	0.5836	0.6409	0.1856	0.5689	0.7337	0.677	0.7444	0.7198	0.6588	0.356	0.6981	0.6236	0.6641	0.7274	0.705	0.6818	0.3303	0.6477	0.7196
YWHAG	0.6092	0.6563	0.6369	0.6326	0.2201	0.5968	0.673	0.6822	0.7578	0.7496	0.7043	0.3685	0.6585	0.757	0.6725	0.751	0.7438	0.7049	0.3536	0.6414	0.7823	0.5917	0.6397	0.6242	0.5032	0.1962	0.6423	0.4137	0.69	0.7642	0.7585	0.6964	0.3803	0.6822	0.7113	0.6816	0.7563	0.7508	0.701	0.3664	0.6607	0.7466
ZC3H11A	0.5875	0.6153	0.6007	0.5598	0.1764	0.6001	0.5247	0.6375	0.697	0.6894	0.6035	0.2791	0.666	0.5517	0.6483	0.7152	0.708	0.6889	0.3073	0.6177	0.7787	0.5665	0.5966	0.5786	0.5338	0.1343	0.5774	0.4963	0.6528	0.7169	0.7046	0.646	0.3058	0.6589	0.6336	0.6436	0.694	0.6923	0.6608	0.2888	0.6304	0.6943
ZC3H8	0.6233	0.6704	0.6491	0.6355	0.2472	0.6156	0.6567	0.6405	0.7225	0.7101	0.6951	0.301	0.6034	0.8197	0.6733	0.7402	0.7233	0.7061	0.3556	0.6418	0.7847	0.6125	0.654	0.6341	0.651	0.2307	0.5922	0.7227	0.6828	0.7513	0.7345	0.6736	0.3662	0.6937	0.6546	0.669	0.7307	0.7197	0.6685	0.338	0.6694	0.6676
ZNF622	0.6028	0.6396	0.6122	0.634	0.2087	0.5879	0.688	0.6625	0.7251	0.7117	0.65	0.3258	0.675	0.6267	0.67	0.7366	0.7196	0.6909	0.3432	0.6497	0.7377	0.594	0.6404	0.6268	0.6445	0.1961	0.5732	0.736	0.6821	0.748	0.7309	0.6935	0.3653	0.6695	0.7193	0.6568	0.72	0.7032	0.6658	0.3141	0.6488	0.6836
ZNF800	0.6207	0.6723	0.6517	0.6532	0.2457	0.6016	0.7143	0.6955	0.7842	0.76	0.6632	0.3984	0.7419	0.5997	0.6957	0.7897	0.7614	0.744	0.4226	0.6421	0.8843	0.621	0.6756	0.6509	0.6152	0.2421	0.6247	0.606	0.7108	0.7754	0.7441	0.7108	0.4216	0.7107	0.711	0.6901	0.7575	0.7316	0.7107	0.3842	0.6664	0.7613
ZRANB2	0.6585	0.7204	0.7061	0.6629	0.3171	0.6544	0.6717	0.6983	0.7687	0.759	0.7049	0.3971	0.6899	0.7207	0.7075	0.783	0.774	0.7235	0.4178	0.686	0.7653	0.6577	0.717	0.707	0.6647	0.3156	0.6513	0.6787	0.7168	0.7995	0.7939	0.7315	0.4362	0.6954	0.7716	0.7118	0.7849	0.7747	0.7118	0.4236	0.7117	0.712
average	0.638237	0.691038	0.676357	0.644431	0.279147	0.6363	0.658614	0.693612	0.769231	0.761482	0.694856	0.394141	0.695803	0.705927	0.697169	0.770808	0.761867	0.715833	0.400182	0.676492	0.763823	0.626564	0.680348	0.665353	0.631675	0.257955	0.625104	0.651079	0.712512	0.785871	0.775588	0.709866	0.426062	0.716055	0.705546	0.696784	0.767194	0.759272	0.704004	0.395029	0.688329	0.722052
