# Supplementary material for: Prediction of RNA–protein interactions using a nucleotide language model
Source: Bioinform Adv. 2022 Apr 7;2(1):vbac023. doi: 10.1093/bioadv/vbac023 (PMC9710633; doi:10.1093/bioadv/vbac023)
Supplement: vbac023_Supplementary_Data [file vbac023_supplementary_data.zip › SupplementaryTablesS3.xlsx]

## Sheet: TableS3
RBP	BERT-RBP motif1	number of instances	BERT-RBP motif2	number of instances	BERT-RBP motif3	number of instances	RBP	STREME motif1	E value	STREME motif2	E value	STREME motif3	E value
AARS		2		2			AARS		E= 1.4e-004		E= 1.5e-001		E= 2.5e-001
AATF		8		8		7	AATF		E= 4.4e-006		E= 1.3e-004		E= 2.9e-002
ABCF1		29		26		15	ABCF1		E= 3.0e-004		E= 3.2e-004		E= 5.7e-003
AGGF1							AGGF1		E= 6.7e-002		E= 2.0e-001		E= 2.1e-001
AKAP1							AKAP1		E= 3.3e-002		E= 1.4e-001		E= 1.9e-001
AKAP8L		14		10		10	AKAP8L		E= 1.1e-004		E= 1.5e-003		E= 9.3e-003
APOBEC3C		13		12		8	APOBEC3C		E= 6.0e-002		E= 7.7e-002		E= 2.0e-001
AQR		11		11		9	AQR		E= 1.9e-002		E= 1.3e-001		E= 1.6e-001
AUH		18		17		8	AUH		E= 8.9e-005		E= 6.0e-003		E= 6.5e-003
BCCIP		14		10		10	BCCIP		E= 5.5e-018		E= 3.7e-003		E= 6.7e-002
BCLAF1		4		3		2	BCLAF1		E= 7.3e-007		E= 1.4e-004		E= 9.1e-003
BUD13							BUD13		E= 1.9e-002		E= 3.1e-002		E= 7.3e-002
CDC40		11		10		9	CDC40		E= 1.6e-003		E= 1.8e-002		E= 1.5e-001
CPEB4		25		20		19	CPEB4		E= 1.2e-003		E= 1.8e-002		E= 7.8e-002
CPSF6		8		5		5	CPSF6		E= 6.6e-002		E= 1.3e-001		E= 1.3e-001
CSTF2		20		12		4	CSTF2		E= 2.6e-002		E= 4.4e-002		E= 1.3e-001
CSTF2T		30		27		21	CSTF2T		E= 2.6e-007		E= 5.1e-005		E= 1.2e-002
DDX21							DDX21		E= 1.3e-004		E= 3.1e-002		E= 1.8e-001
DDX24		5		3		2	DDX24		E= 1.5e-003		E= 9.8e-003		E= 5.4e-002
DDX3X		6		6		5	DDX3X		E= 3.0e-003		E= 4.1e-003		E= 1.4e-001
DDX42		7		7		5	DDX42		E= 3.4e-009		E= 3.1e-002		E= 3.8e-002
DDX51		12		8		8	DDX51		E= 1.4e-004		E= 7.8e-004		E= 2.7e-003
DDX52							DDX52		E= 6.6e-002		E= 9.1e-002		E= 9.9e-002
DDX55		5		5		5	DDX55		E= 4.2e-002		E= 6.8e-002		E= 8.7e-002
DDX59		6		5		3	DDX59		E= 1.2e-002		E= 5.0e-002		E= 1.1e-001
DDX6		3		3		2	DDX6		E= 2.1e-002		E= 1.1e-001		E= 2.3e-001
DGCR8		3		3			DGCR8		E= 9.5e-004		E= 7.3e-002		E= 1.1e-001
DHX30		4					DHX30		E= 2.9e-003		E= 8.2e-003		E= 3.6e-002
DKC1		26		18		9	DKC1		E= 1.2e-006		E= 1.0e-004		E= 2.4e-002
DROSHA		24		23		22	DROSHA		E= 1.7e-004		E= 1.8e-004		E= 2.5e-004
EFTUD2		14		12		10	EFTUD2		E= 6.0e-003		E= 3.0e-002		E= 1.5e-001
EIF3D		17		17		9	EIF3D		E= 1.2e-002		E= 7.4e-002		E= 7.5e-002
EIF3G		12		9		7	EIF3G		E= 9.6e-005		E= 6.5e-003		E= 1.7e-002
EIF3H		7		4		3	EIF3H		E= 5.3e-005		E= 1.3e-001		E= 1.4e-001
EIF4G2		29		26		24	EIF4G2		E= 1.5e-007		E= 1.8e-007		E= 9.2e-004
EWSR1		14		14		10	EWSR1		E= 1.8e-009		E= 1.2e-003		E= 1.6e-003
EXOSC5		19		15		15	EXOSC5		E= 8.7e-017		E= 1.9e-011		E= 4.1e-003
FAM120A		41		40		26	FAM120A		E= 1.1e-004		E= 1.3e-003		E= 1.0e-002
FASTKD2		24		21		17	FASTKD2		E= 1.6e-002		E= 4.2e-002		E= 2.0e-001
FKBP4		18		12		11	FKBP4		E= 1.1e-014		E= 3.2e-006		E= 8.3e-002
FMR1		3					FMR1		E= 2.4e-005		E= 6.1e-002		E= 9.5e-002
FTO		30		25		20	FTO		E= 1.6e-004		E= 1.7e-002		E= 2.8e-002
FUBP3		21		16		14	FUBP3		E= 1.2e-014		E= 2.6e-009		E= 5.4e-007
FUS							FUS		E= 9.9e-003		E= 2.0e-001		E= 9.4e-001
FXR1		13		12		10	FXR1		E= 1.0e-004		E= 4.4e-003		E= 3.5e-002
FXR2		7		6		3	FXR2		E= 1.2e-005		E= 1.8e-001		E= 2.4e-001
G3BP1		4		3			G3BP1		E= 4.3e-006		E= 1.3e-002		E= 8.2e-002
GEMIN5		13		12		7	GEMIN5		E= 7.8e-003		E= 9.8e-002		E= 2.0e-001
GNL3		15		10		9	GNL3		E= 1.3e-005		E= 3.8e-003		E= 1.5e-001
GPKOW		43		29		26	GPKOW		E= 1.7e-003		E= 3.6e-003		E= 2.6e-002
GRSF1		32		27		22	GRSF1		E= 5.0e-011		E= 2.1e-004		E= 4.6e-004
GRWD1		2					GRWD1		E= 7.7e-003		E= 2.8e-002		E= 3.1e-002
GTF2F1		8		8		7	GTF2F1		E= 4.2e-009		E= 7.0e-005		E= 1.3e-003
HLTF		5		3		2	HLTF		E= 2.2e-004		E= 4.8e-004		E= 1.5e-002
HNRNPA1		93		88		78	HNRNPA1		E= 2.0e-009		E= 7.5e-003		E= 7.4e-002
HNRNPC		37		26		23	HNRNPC		E= 1.3e-027		E= 1.3e-007		E= 2.3e-006
HNRNPK		77		50		43	HNRNPK		E= 1.8e-021		E= 1.4e-003		E= 5.9e-002
HNRNPL		16		9		8	HNRNPL		E= 8.3e-004		E= 1.1e-003		E= 2.3e-002
HNRNPM		54		49		45	HNRNPM		E= 4.7e-016		E= 3.7e-004		E= 1.0e-003
HNRNPU		2		2			HNRNPU		E= 6.7e-003		E= 8.9e-003		E= 5.5e-002
HNRNPUL1		2		2			HNRNPUL1		E= 8.2e-006		E= 9.0e-004		E= 5.0e-002
IGF2BP1		13		4			IGF2BP1		E= 8.8e-003		E= 7.0e-002		E= 1.1e-001
IGF2BP2		3					IGF2BP2		E= 2.8e-005		E= 2.4e-001		E= 2.7e-001
IGF2BP3		27		18		18	IGF2BP3		E= 4.6e-004		E= 5.5e-002		E= 9.4e-002
ILF3		7		7		6	ILF3		E= 2.1e-004		E= 2.8e-004		E= 9.7e-004
KHDRBS1		34		26		25	KHDRBS1		E= 2.3e-021		E= 1.8e-007		E= 1.2e-001
KHSRP		25		20		18	KHSRP		E= 1.5e-023		E= 2.2e-002		E= 9.0e-002
LARP4		19		17		5	LARP4		E= 3.4e-004		E= 3.3e-003		E= 4.1e-003
LARP7		14		9		8	LARP7		E= 6.2e-012		E= 4.2e-006		E= 9.1e-003
LIN28B		12		11		10	LIN28B		E= 5.5e-006		E= 2.4e-003		E= 6.0e-002
LSM11							LSM11		E= 1.9e-003		E= 1.6e-001		E= 1.9e-001
MATR3		30		24		20	MATR3		E= 2.4e-005		E= 1.2e-002		E= 9.2e-002
METAP2							METAP2		E= 4.1e-003		E= 2.1e-002		E= 4.4e-002
MTPAP							MTPAP		E= 7.1e-004		E= 6.0e-003		E= 3.6e-002
NCBP2		15		8		7	NCBP2		E= 1.3e-003		E= 1.3e-001		E= 4.0e-001
NIP7		21		13		12	NIP7		E= 1.0e-014		E= 9.5e-007		E= 3.0e-002
NIPBL							NIPBL		E= 6.0e-003		E= 1.1e-002		E= 2.5e-002
NKRF		7		6		5	NKRF		E= 1.1e-005		E= 9.8e-005		E= 5.5e-002
NOL12		10		6		6	NOL12		E= 9.2e-003		E= 3.7e-002		E= 5.3e-002
NOLC1							NOLC1		E= 1.2e-001		E= 2.2e-001		E= 2.6e-001
NONO		11		8		8	NONO		E= 2.4e-005		E= 5.5e-002		E= 6.5e-002
NPM1		21		21		14	NPM1		E= 4.9e-003		E= 4.4e-002		E= 4.4e-002
NSUN2		44		39		37	NSUN2		E= 5.2e-009		E= 5.9e-007		E= 8.4e-007
PABPC4		6		6		5	PABPC4		E= 1.5e-002		E= 5.4e-002		E= 1.8e-001
PABPN1							PABPN1		E= 4.6e-004		E= 8.0e-002		E= 9.0e-002
PCBP1		14		12		11	PCBP1		E= 9.4e-009		E= 4.6e-003		E= 5.1e-002
PCBP2		11		10		9	PCBP2		E= 9.3e-013		E= 1.1e-005		E= 4.4e-002
PHF6		7		7		7	PHF6		E= 1.5e-005		E= 9.3e-003		E= 2.7e-001
POLR2G		33		29		19	POLR2G		E= 1.6e-005		E= 2.7e-005		E= 5.3e-005
PPIG		7		6		6	PPIG		E= 8.2e-012		E= 6.5e-002		E= 1.2e-001
PPIL4		17		17		15	PPIL4		E= 4.0e-003		E= 2.2e-002		E= 2.4e-001
PRPF4		7		4		4	PRPF4		E= 6.3e-004		E= 6.1e-002		E= 1.7e-001
PRPF8		13		7		5	PRPF8		E= 9.6e-004		E= 9.0e-002		E= 1.0e-001
PTBP1		21		19		16	PTBP1		E= 7.4e-007		E= 7.6e-002		E= 8.6e-002
PUM1		3		2			PUM1		E= 7.7e-003		E= 1.2e-001		E= 1.6e+000
PUM2		24		21		20	PUM2		E= 3.6e-007		E= 2.0e-003		E= 2.6e-003
PUS1		12		10		8	PUS1		E= 1.7e-006		E= 4.8e-006		E= 7.1e-002
QKI		40		21		17	QKI		E= 4.5e-006		E= 1.4e-004		E= 1.5e-003
RBFOX2		10		7		7	RBFOX2		E= 4.8e-005		E= 1.7e-003		E= 1.4e-001
RBM15							RBM15		E= 3.6e-003		E= 6.3e-002		E= 2.9e-001
RBM22		11		10		10	RBM22		E= 1.1e-005		E= 7.5e-002		E= 1.2e-001
RBM27		14		12		9	RBM27		E= 1.5e-002		E= 5.7e-002		E= 1.3e-001
RBM5		8		6		5	RBM5		E= 1.8e-002		E= 2.0e-002		E= 1.1e-001
RPS11		8		6		6	RPS11		E= 1.5e-003		E= 1.6e-002		E= 2.9e-002
RPS3		16		14		14	RPS3		E= 3.0e-005		E= 7.1e-002		E= 1.1e-001
RPS5		13		10		10	RPS5		E= 5.9e-002		E= 6.3e-002		E= 2.4e-001
SAFB		9					SAFB		E= 1.9e-004		E= 7.4e-003		E= 1.0e-001
SAFB2		6		5		4	SAFB2		E= 2.9e-003		E= 3.0e-003		E= 1.8e-001
SBDS		5		3		3	SBDS		E= 5.3e-004		E= 6.1e-004		E= 2.6e-002
SDAD1		4		4		3	SDAD1		E= 1.1e-003		E= 1.2e-002		E= 1.5e-001
SERBP1		6		5		4	SERBP1		E= 6.6e-009		E= 1.2e-002		E= 1.3e-001
SF3A3		6		5		5	SF3A3		E= 2.0e-002		E= 9.0e-002		E= 1.5e-001
SF3B1		29		11		11	SF3B1		E= 9.1e-003		E= 5.3e-002		E= 6.3e-002
SF3B4		20		17		16	SF3B4		E= 5.2e-006		E= 8.8e-002		E= 9.0e-002
SFPQ		40		35		25	SFPQ		E= 2.2e-010		E= 3.7e-007		E= 3.2e-003
SLBP		14		12		12	SLBP		E= 9.8e-003		E= 1.9e-002		E= 2.4e-002
SLTM		3		3		3	SLTM		E= 3.7e-008		E= 5.2e-002		E= 7.2e-002
SMNDC1		5		5		5	SMNDC1		E= 6.3e-003		E= 1.4e-002		E= 8.4e-002
SND1		19		18		16	SND1		E= 4.3e-003		E= 1.2e-002		E= 1.4e-002
SRSF1		9		7		6	SRSF1		E= 3.9e-007		E= 8.0e-003		E= 3.7e-002
SRSF7		17		14		10	SRSF7		E= 7.3e-004		E= 2.1e-003		E= 5.0e-002
SRSF9		117		94		85	SRSF9		E= 2.3e-010		E= 4.0e-006		E= 1.8e-003
SSB		2		2			SSB		E= 6.1e-002		E= 8.4e-002		E= 8.7e-002
STAU2		7		6		5	STAU2		E= 1.4e-002		E= 2.4e-002		E= 1.8e-001
SUB1							SUB1		E= 3.1e-002		E= 4.9e-002		E= 1.1e-001
SUGP2		24		21		20	SUGP2		E= 6.7e-009		E= 2.1e-003		E= 2.6e-002
SUPV3L1		6		5			SUPV3L1		E= 1.2e-002		E= 2.0e-002		E= 3.0e-001
TAF15		9		9		2	TAF15		E= 6.4e-003		E= 8.3e-003		E= 1.6e-002
TARDBP		10		8		8	TARDBP		E= 1.4e-022		E= 5.3e-003		E= 5.8e-002
TBRG4		17		14		6	TBRG4		E= 8.5e-004		E= 2.6e-002		E= 3.1e-002
TIA1		8		8		7	TIA1		E= 5.7e-005		E= 2.5e-002		E= 4.5e-002
TIAL1		19		15		14	TIAL1		E= 7.4e-011		E= 1.1e-004		E= 2.8e-002
TNRC6A		15		13		10	TNRC6A		E= 1.3e-005		E= 9.8e-003		E= 1.9e-002
TRA2A		9		9		8	TRA2A		E= 9.0e-005		E= 4.2e-002		E= 5.8e-002
TROVE2		18		18		16	TROVE2		E= 5.7e-003		E= 1.0e-002		E= 1.6e-002
U2AF1		22		21		10	U2AF1		E= 7.1e-002		E= 8.5e-002		E= 1.9e-001
U2AF2		13		10		10	U2AF2		E= 8.1e-007		E= 3.6e-002		E= 7.0e-002
UCHL5							UCHL5		E= 1.0e-002		E= 1.9e-001		E= 1.6e+000
UPF1							UPF1		E= 3.4e-004		E= 1.3e-001		E= 2.2e-001
UTP18		2					UTP18		E= 7.2e-004		E= 2.1e-002		E= 3.1e-002
UTP3		4		4		3	UTP3		E= 6.6e-005		E= 5.0e-003		E= 7.4e-002
WDR3		6		6		5	WDR3		E= 1.5e-002		E= 2.4e-002		E= 2.9e-002
WDR43							WDR43		E= 7.4e-002		E= 1.1e-001		E= 1.9e-001
WRN		6		4		4	WRN		E= 7.0e-003		E= 1.2e-002		E= 1.1e-001
XPO5		15		14		11	XPO5		E= 2.2e-002		E= 8.3e-002		E= 1.8e-001
XRCC6		18		17		10	XRCC6		E= 2.7e-003		E= 4.2e-003		E= 1.0e-002
XRN2		14		10		9	XRN2		E= 1.9e-012		E= 4.1e-004		E= 1.2e-001
YBX3							YBX3		E= 9.3e-002		E= 2.1e-001		E= 2.9e-001
YWHAG		2					YWHAG		E= 4.7e-002		E= 6.8e-002		E= 2.0e-001
ZC3H11A		9					ZC3H11A		E= 5.4e-002		E= 1.7e-001		E= 4.2e-001
ZC3H8		3		3			ZC3H8		E= 2.3e-004		E= 1.5e-002		E= 5.1e-002
ZNF622		3					ZNF622		E= 2.3e-002		E= 2.4e-002		E= 4.4e-002
ZNF800		17		11		8	ZNF800		E= 1.2e-004		E= 5.1e-003		E= 9.9e-002
ZRANB2		18		17		12	ZRANB2		E= 1.7e-005		E= 3.3e-002		E= 1.9e-001
